# Supplementary material for: Effect of dietary restriction and subsequent re-alimentation on the transcriptional profile of bovine jejunal epithelium
Source: PLoS One. 2018 Mar 19;13(3):e0194445. doi: 10.1371/journal.pone.0194445 (PMC5858768; doi:10.1371/journal.pone.0194445)
Supplement: S1 Table — (XLS) [file pone.0194445.s001.xls]

## Sheet: S1 Table
Biological category	Molecules	p-value
Amino Acid Metabolism	SLC7A5, SDS, SLC1A5, ANPEP, ASNS	1.2E-05-1.4E-02
Molecular Transport	INSIG1, SLC7A5, SLC1A5, ASIC3	1.2E-05-4.58E-02
Small Molecule Biochemistry	INSIG1, SLC7A5, SDS, SLC1A5, ANPEP, ASNS	1.2E-05-4.73E-02
Carbohydrate Metabolism	INSIG1	7.8E-04-5.45E-03
Cell Death and Survival	ANPEP, ASIC3	7.8E-04-4.51E-02
Cellular Compromise	SLC7A5, PAPSS2, ANPEP, ASIC3	7.8E-04-2.7E-02
Lipid Metabolism	INSIG1	7.8E-04-4.73E-02
Post-Translational Modification	ASNS	7.8E-04-7.8E-04
Cell Morphology	INSIG1, WNT2, ANPEP, ASIC3	1.56E-03-3.46E-02
Cellular Development	WNT2, ANPEP, ANXA10, ASNS	1.56E-03-4.41E-02
Cellular Function and Maintenance	AP3B2, SLC1A5, ANPEP, ASIC3	1.56E-03-4.51E-02
Cellular Growth and Proliferation	SLC1A5, ANPEP, ANXA10, ASNS	1.56E-03-3.68E-02
Drug Metabolism	SLC7A5, PAPSS2	1.56E-03-4.88E-02
Cell-To-Cell Signaling and Interaction	WNT2, SLC1A5, ANPEP	3.12E-03-3.31E-02
Cellular Movement	S100A2, ANPEP, ASNS	3.9E-03-4.41E-02
Energy Production	SDS	7.78E-03-7.78E-03
DNA Replication, Recombination, and Repair	ELL3	1.7E-02-1.7E-02
Cellular Assembly and Organization	INSIG1, AP3B2	1.78E-02-2.93E-02
Gene Expression	ELL3	4.28E-02-4.28E-02
Vitamin and Mineral Metabolism	INSIG1	4.73E-02-4.73E-02
