# Supplementary material for: Effect of dietary restriction and subsequent re-alimentation on the transcriptional profile of bovine jejunal epithelium
Source: PLoS One. 2018 Mar 19;13(3):e0194445. doi: 10.1371/journal.pone.0194445 (PMC5858768; doi:10.1371/journal.pone.0194445)
Supplement: S2 Table — (XLSX) [file pone.0194445.s002.xlsx]

## Sheet: S2 Table
Biological category	Molecules	p-value
Cellular Movement	TNFRSF11B, LTF, PRLR, S100A2, TFF2, PLP1, SCG2, IL17RB, ASNS, CMA1, LTC4S	5.42E-07-4.97E-02
Drug Metabolism	PRLR, GSTA1, LTC4S	3.61E-04-1.96E-02
Lipid Metabolism	INSIG1, LTF, PRLR, PLP1, GSTA1, LTC4S	6.63E-04-5E-02
Small Molecule Biochemistry	INSIG1, TNFRSF11B, LTF, PRLR, SDS, PLP1, GSTA1, DDAH1, ASNS, LTC4S, HERPUD1	6.63E-04-5E-02
Amino Acid Metabolism	PRLR, SDS, DDAH1, ASNS	1.41E-03-3.44E-02
Carbohydrate Metabolism	INSIG1, LTF, PFKFB3, GCNT3	1.41E-03-3.35E-02
Cell Death and Survival	TNFRSF11B, SLAMF7, LTF, PRLR, PLP1, IL17RB, GSTA1, HERPUD1	1.41E-03-4.98E-02
Cell Morphology	TNFRSF11B, INSIG1, LTF, PRLR, PLP1	1.41E-03-4.57E-02
Cell-To-Cell Signaling and Interaction	TNFRSF11B, LTF, PLP1, SCG2, CMA1	1.41E-03-4.02E-02
Cellular Assembly and Organization	TNFRSF11B, PLP1, CMA1	1.41E-03-2.93E-02
Cellular Compromise	SLAMF7, PLP1, IL17RB, GSTA1, CMA1	1.41E-03-4.98E-02
Cellular Development	INSIG1, ADIRF, PFKFB3, LRRC17, ANXA10, DDAH1, CMA1, TNFRSF11B, SLAMF7, LTF, PRLR, PLP1, TFF2, SCG2, ASNS	1.41E-03-4.49E-02
Cellular Function and Maintenance	TNFRSF11B, PLP1	1.41E-03-2.65E-02
Cellular Growth and Proliferation	INSIG1, PFKFB3, ANXA10, DDAH1, CMA1, TNFRSF11B, SLAMF7, LTF, PRLR, TFF2, PLP1, SCG2, ASNS	1.41E-03-4.49E-02
Molecular Transport	TNFRSF11B, INSIG1, LTF, PRLR, PLP1, TFF2, GSTA1, HERPUD1, LTC4S	1.41E-03-5E-02
Post-Translational Modification	GCNT3, ASNS	1.41E-03-2.1E-02
Protein Synthesis	TNFRSF11B, PRLR, PLP1, GCNT3, IL17RB, GSTA1, LTC4S	1.86E-03-3.54E-02
Cell Cycle	LTC4S	4.24E-03-4.24E-03
Vitamin and Mineral Metabolism	INSIG1, TNFRSF11B, PRLR, GSTA1, HERPUD1	6.86E-03-4.44E-02
Cell Signaling	TNFRSF11B, LTF, PRLR, SCG2, DDAH1, HERPUD1	7.05E-03-4.44E-02
Energy Production	SDS	1.41E-02-1.41E-02
Free Radical Scavenging	TNFRSF11B, LTF	2.53E-02-2.53E-02
